# Supplementary material for: NiO/Ga2O3 Heterojunction with Tunable Oxygen Vacancies for Efficient Self-Powered Solar-Blind UV Detection
Source: Materials (Basel). 2026 Jan 29;19(3):530. doi: 10.3390/ma19030530 (PMC12898588; doi:10.3390/ma19030530)
Supplement: Supplementary file 1 [file materials-19-00530-s001.zip]

Archive with 1 entries (1 files):
- materials-4102767-supplementary.pdf
